# Supplementary material for: HPGDS is a novel prognostic marker associated with lipid metabolism and aggressiveness in lung adenocarcinoma
Source: Front Oncol. 2022 Oct 17;12:894485. doi: 10.3389/fonc.2022.894485 (PMC9618883; doi:10.3389/fonc.2022.894485)
Supplement: Supplementary file 2 [file Table_2.xlsx]

## Sheet: Sheet1
Category	Term	Count	%	PValue	Genes
GOTERM_BP_DIRECT	GO:0055114~oxidation-reduction process	17	36.1702	1.73188e-12	GPX2, PTGIS, HPGD, AKR1C1, CYP4F3, CYP4B1, AKR1C2, CYP4F11, ALOX15B, CYP27A1, ALDH3B2, CYP24A1, ACADL, AKR1B15, ALOX5, ALDH3B1, GPD1L
GOTERM_BP_DIRECT	GO:0006629~lipid metabolic process	10	21.2766	3.55442e-10	ALDH3B2, ALDH3B1, LPL, PPARG, LRP2, CD36, PTGDS, ALOX15B, MGLL, PLA1A
GOTERM_CC_DIRECT	GO:0005829~cytosol	17	36.1702	0.00545672	PLA2G4F, GPX2, HPGD, AKR1C1, ALOX15B, HPGDS, FABP4, AKR1B15, ALOX5, ALDH3B1, GPD1, ALOX5AP, ANKRD1, PIP5K1B, PPARG, GPD1L, MGLL
GOTERM_CC_DIRECT	GO:0070062~extracellular exosome	13	27.6596	0.0425385	GPX2, SLC44A4, HPGD, AKR1C1, LPL, LRP2, ALOX15B, FABP4, ALDH3B1, GPD1, GPD1L, PTGDS, PLA1A
GOTERM_CC_DIRECT	GO:0005789~endoplasmic reticulum membrane	12	25.5319	7.24532e-06	CERS3, PTGIS, CAV1, ALOX5AP, CYP4F3, LPCAT1, ACSL5, CYP4B1, PTGDS, CYP4F11, MGLL, MFSD2A
KEGG_PATHWAY	hsa01100:Metabolic pathways	22	46.8085	5.2028e-08	CERS3, PLA2G4F, PLA2G12B, PTGIS, PLA2G1B, CYP4F3, LPCAT1, ACSL5, SGMS2, ALOX15B, CYP27A1, ALDH3B2, HPGDS, CYP24A1, ACADL, ACOX2, ALOX5, ALDH3B1, PIP5K1B, B4GALNT1, PTGDS, MGLL
KEGG_PATHWAY	hsa00590:Arachidonic acid metabolism	10	21.2766	1.4354e-11	PLA2G4F, HPGDS, GPX2, PLA2G12B, PTGIS, PLA2G1B, ALOX5, CYP4F3, PTGDS, ALOX15B
