# Supplementary material for: HPGDS is a novel prognostic marker associated with lipid metabolism and aggressiveness in lung adenocarcinoma
Source: Front Oncol. 2022 Oct 17;12:894485. doi: 10.3389/fonc.2022.894485 (PMC9618883; doi:10.3389/fonc.2022.894485)
Supplement: Supplementary file 3 [file Table_3.xlsx]

## Sheet: Sheet1
Type	Term	ES	NES	P-Value	FDR	FWER
KEGG	LYSOSOME	0.5275	2.0634	0.002	0.0566	0.029
	PROTEASOME	-0.5501	-1.8527	0.0058	0.0648	0.187
BP	MITOCHONDRIAL TRANSLATIONAL TERMINATION	-0.6034	-2.049	0.008	0.0243	0.237
	REGULATION OF MITOTIC SPINDLE ASSEMBLY	-0.6657	-2.0545	0.0019	0.0247	0.228
	RIBOSOMAL LARGE SUBUNIT BIOGENESIS	-0.5789	-2.1221	0.0079	0.0224	0.119
	TERMINATION OF RNA POLYMERASE II TRANSCRIPTION	-0.5561	-2.1302	0	0.0231	0.108
	NCRNA METABOLIC PROCESS	-0.4389	-2.1871	0.0058	0.0141	0.058
	MITOCHONDRIAL TRANSLATION	-0.609	-2.206	0.002	0.0214	0.051
	MITOCHONDRIAL GENE EXPRESSION	-0.6005	-2.2615	0.002	0.0248	0.032
MF	LIGASE ACTIVITY FORMING CARBON OXYGEN BONDS	-0.6681	-1.9816	0	0.0381	0.17
	UNFOLDED PROTEIN BINDING	-0.3811	-1.876	0	0.0407	0.451
	TELOMERASE RNA BINDING	-0.5767	-2.1031	0	0.0425	0.038
	NUCLEAR IMPORT SIGNAL RECEPTOR ACTIVITY	-0.5666	-1.8773	0	0.0428	0.444
	RIBONUCLEOPROTEIN COMPLEX BINDING	-0.4268	-2.081	0.002	0.0264	0.049
	U1 SNRNA BINDING	-0.7221	-1.9287	0.002	0.0475	0.284
	SNORNA BINDING	-0.5866	-2.0297	0.0042	0.0385	0.108
	ADENYL NUCLEOTIDE EXCHANGE FACTOR ACTIVITY	-0.6587	-1.8933	0.0042	0.046	0.393
	NUCLEOCYTOPLASMIC CARRIER ACTIVITY	-0.5122	-1.88	0.0061	0.0447	0.432
	CATALYTIC ACTIVITY ACTING ON A RRNA	-0.6168	-1.8949	0.0084	0.0493	0.387
CC	PEPTIDASE COMPLEX	-0.4757	-2.3406	0	0.0077	0.004
	RIBOSOME	-0.4741	-2.316	0.0061	0.006	0.007
	NUCLEOID	-0.6558	-2.2479	0	0.0077	0.015
	LARGE RIBOSOMAL SUBUNIT	-0.5332	-2.223	0.002	0.009	0.028
	RIBOSOMAL SUBUNIT	-0.4829	-2.2113	0.006	0.0087	0.032
	RIBONUCLEOPROTEIN COMPLEX	-0.3578	-2.1841	0.0061	0.0081	0.04
	SMALL SUBUNIT PROCESSOME	-0.6158	-2.147	0.0019	0.0092	0.051
	PRERIBOSOME	-0.5856	-2.1422	0.002	0.0087	0.053
	SM LIKE PROTEIN FAMILY COMPLEX	-0.4897	-2.1345	0.002	0.0082	0.054
	U5 SNRNP	-0.7037	-2.1109	0	0.0097	0.065
	ORGANELLAR RIBOSOME	-0.6044	-2.1015	0.0041	0.0095	0.068
	U1 SNRNP	-0.6756	-2.0987	0	0.009	0.07
C6	HOXA9_DN.V1_UP	0.5562	2.0299	0.0019	0.0105	0.008
	STK33_SKM_UP	0.5577	1.9468	0	0.0126	0.018
	MTOR_UP.V1_DN	0.5107	1.7955	0.002	0.0171	0.09
	RPS14_DN.V1_UP	0.6152	1.7994	0.004	0.0186	0.088
	PGF_UP.V1_UP	0.4206	1.7688	0.0039	0.0191	0.112
	CSR_LATE_UP.V1_DN	0.5556	1.8015	0	0.0205	0.085
	YAP1_UP	0.5009	1.7714	0.008	0.0206	0.11
	CSR_EARLY_UP.V1_DN	0.4441	1.8056	0	0.0233	0.084
	MTOR_UP.N4.V1_DN	0.523	1.8646	0	0.0237	0.042
	STK33_UP	0.5231	1.8206	0.0078	0.0285	0.068
	CAMP_UP.V1_DN	0.4365	1.7107	0.002	0.0286	0.182
	E2F1_UP.V1_DN	0.4623	1.7115	0.002	0.0308	0.182
	AKT_UP.V1_DN	0.5052	1.6926	0.0062	0.0328	0.212
	BMI1_DN.V1_DN	0.4974	1.6637	0.008	0.0412	0.256
	CAHOY_ASTROGLIAL	0.5257	1.6343	0.0021	0.0492	0.301
